# Supplementary material for: Sonographic Features of Pure Mucinous Breast Carcinoma With Micropapillary Pattern
Source: Front Oncol. 2021 Oct 22;11:644180. doi: 10.3389/fonc.2021.644180 (PMC8570766; doi:10.3389/fonc.2021.644180)
Supplement: Supplementary file 1 [file Table_1.xlsx]

## Sheet: Sheet1
Age	Tumor texture	Tumor size(cm)	Initial symptom	Histopathological classification of Lymph node（N）	Lymph node status	Margin	Shape	Intratumoral echogenicity	Calcification	Posterior acoustic feature	Growth pattern	Intratumoral blood flow grade	Histopathological type	diagnostic result
47	hard	1.5	palpable mass	N0	negative	non-circumscribed	irregular	hypoechoic	absent	unchanged	invasive growth	0	MMBC	accurate
80	hard	1.3	palpable mass	N0	negative	non-circumscribed	irregular	hypoechoic	absent	unchanged	invasive growth	0	cPMBC	accurate
58	hard	1	palpable mass	N0	negative	non-circumscribed	irregular	hypoechoic	microcalcification	unchanged	invasive growth	2	cPMBC	accurate
35	hard	2.8	nipple discharge	N0	negative	non-circumscribed	irregular	hypoechoic	microcalcification	decreased	invasive growth	3	MUMPC	accurate
46	hard	1.4	palpable mass	N0	negative	non-circumscribed	irregular	hypoechoic	absent	unchanged	invasive growth	1	MMBC	accurate
77	hard	1.7	palpable mass	N1	positive	non-circumscribed	irregular	hypoechoic	microcalcification	decreased	invasive growth	1	cPMBC	accurate
43	hard	2.9	palpable mass	N0	negative	circumscribed	regular	mixed-echoic	microcalcification	enhanced	expansive growth	1	cPMBC	false
76	hard	1.9	nipple discharge	N0	negative	circumscribed	irregular	hypoechoic	absent	unchanged	expansive growth	0	cPMBC	false
47	hard	2.2	palpable mass	N0	negative	non-circumscribed	irregular	hypoechoic	absent	unchanged	invasive growth	0	cPMBC	accurate
35	soft	1.9	palpable mass	N0	negative	circumscribed	irregular	hypoechoic	absent	enhanced	invasive growth	1	cPMBC	false
37	hard	2.2	palpable mass	N0	negative	circumscribed	regular	hypoechoic	absent	unchanged	expansive growth	0	cPMBC	false
46	hard	2.9	palpable mass	N0	negative	non-circumscribed	irregular	hypoechoic	absent	unchanged	expansive growth	0	cPMBC	accurate
60	soft	1.9	palpable mass	T1b	positive	non-circumscribed	irregular	hypoechoic	absent	unchanged	expansive growth	0	MMBC	accurate
31	soft	5.4	palpable mass	N0	negative	circumscribed	regular	hypoechoic	absent	enhanced	expansive growth	0	cPMBC	false
39	hard	3	palpable mass	N0	negative	non-circumscribed	irregular	hypoechoic	microcalcification	enhanced	invasive growth	0	cPMBC	accurate
65	hard	5.2	palpable mass	N0	negative	non-circumscribed	irregular	hypoechoic	absent	unchanged	invasive growth	1	cPMBC	accurate
44	soft	2	palpable mass	N0	negative	circumscribed	regular	mixed-echoic	absent	enhanced	expansive growth	1	cPMBC	false
64	hard	2	palpable mass	N0	negative	non-circumscribed	irregular	hypoechoic	absent	enhanced	invasive growth	2	cPMBC	accurate
46	hard	1.5	palpable mass	N0	negative	circumscribed	regular	hypoechoic	absent	unchanged	invasive growth	0	cPMBC	false
47	hard	1.7	palpable mass	N0	negative	non-circumscribed	irregular	hypoechoic	microcalcification	unchanged	invasive growth	0	MMBC	accurate
43	hard	2	asymptomatic	N1	positive	circumscribed	regular	hypoechoic	absent	unchanged	expansive growth	0	cPMBC	false
41	hard	3.9	palpable mass	N1	positive	circumscribed	regular	isoechoic	absent	enhanced	invasive growth	1	cPMBC	false
51	hard	3.3	palpable mass	T1b	positive	non-circumscribed	irregular	hypoechoic	microcalcification	unchanged	expansive growth	0	cPMBC	accurate
30	hard	2.9	palpable mass	N0	negative	circumscribed	regular	hypoechoic	absent	enhanced	expansive growth	0	cPMBC	accurate
39	hard	1	palpable mass	N0	negative	circumscribed	regular	hypoechoic	absent	enhanced	expansive growth	0	cPMBC	accurate
28	hard	1.8	palpable mass	N0	negative	non-circumscribed	irregular	hypoechoic	microcalcification	enhanced	invasive growth	2	cPMBC	accurate
81	hard	3	palpable mass	N0	negative	non-circumscribed	irregular	mixed-echoic	absent	unchanged	invasive growth	1	cPMBC	accurate
50	hard	1.1	palpable mass	N1	positive	circumscribed	regular	hypoechoic	absent	unchanged	expansive growth	0	MMBC	accurate
43	hard	1.4	palpable mass	N0	negative	circumscribed	irregular	hypoechoic	absent	enhanced	invasive growth	0	MMBC	accurate
42	hard	1.1	palpable mass	N0	negative	non-circumscribed	irregular	hypoechoic	microcalcification	decreased	invasive growth	1	MMBC	accurate
84	hard	3	palpable mass	N0	negative	non-circumscribed	irregular	hypoechoic	microcalcification	decreased	invasive growth	2	cPMBC	accurate
72	hard	2	palpable mass	N1	positive	non-circumscribed	irregular	hypoechoic	absent	unchanged	invasive growth	2	cPMBC	accurate
46	hard	1.9	palpable mass	N0	negative	non-circumscribed	irregular	hypoechoic	microcalcification	enhanced	invasive growth	0	cPMBC	accurate
45	hard	1.3	palpable mass	N0	negative	circumscribed	regular	hypoechoic	microcalcification	unchanged	expansive growth	0	MMBC	accurate
44	hard	1.1	palpable mass	N0	negative	non-circumscribed	irregular	hypoechoic	microcalcification	unchanged	expansive growth	2	MMBC	accurate
41	hard	3	palpable mass	N1	positive	non-circumscribed	irregular	mixed-echoic	absent	unchanged	invasive growth	0	MUMPC	false
46	hard	1.2	palpable mass	N2a	positive	non-circumscribed	irregular	hypoechoic	microcalcification	unchanged	invasive growth	1	MMBC	accurate
62	hard	4	palpable mass	N0	negative	non-circumscribed	irregular	hypoechoic	absent	decreased	invasive growth	1	cPMBC	accurate
67	hard	1.3	nipple discharge	N0	negative	circumscribed	irregular	mixed-echoic	absent	enhanced	invasive growth	2	MMBC	accurate
78	hard	1.2	palpable mass	N0	negative	non-circumscribed	irregular	hypoechoic	microcalcification	unchanged	invasive growth	0	MMBC	accurate
34	hard	1.7	asymptomatic	N0	negative	circumscribed	regular	hypoechoic	absent	enhanced	invasive growth	0	cPMBC	accurate
45	hard	2.5	palpable mass	N0	negative	non-circumscribed	irregular	mixed-echoic	coarse calcification	enhanced	expansive growth	0	cPMBC	accurate
42	hard	1.2	palpable mass	N0	negative	non-circumscribed	irregular	hypoechoic	microcalcification	unchanged	invasive growth	1	MMBC	accurate
73	hard	1.8	palpable mass	N0	negative	circumscribed	regular	mixed-echoic	absent	unchanged	expansive growth	3	MMBC	accurate
64	hard	1.7	palpable mass	N0	negative	non-circumscribed	irregular	hypoechoic	absent	decreased	invasive growth	1	MMBC	accurate
58	hard	1.9	palpable mass	N1	positive	non-circumscribed	irregular	hypoechoic	microcalcification	decreased	invasive growth	0	MMBC	accurate
77	hard	1.7	palpable mass	N0	negative	non-circumscribed	irregular	hypoechoic	absent	enhanced	invasive growth	2	MMBC	accurate
30	hard	1.8	palpable mass	N0	negative	non-circumscribed	irregular	hypoechoic	microcalcification	enhanced	invasive growth	0	MMBC	accurate
56	hard	1.7	palpable mass	N2a	positive	non-circumscribed	irregular	hypoechoic	microcalcification	decreased	invasive growth	1	MMBC	accurate
46	hard	2.8	palpable mass	N0	negative	non-circumscribed	regular	hypoechoic	microcalcification	enhanced	invasive growth	0	cPMBC	accurate
41	hard	2.4	palpable mass	N0	negative	non-circumscribed	irregular	hypoechoic	absent	enhanced	expansive growth	1	cPMBC	accurate
36	hard	2.5	palpable mass	N0	negative	non-circumscribed	irregular	hypoechoic	absent	unchanged	invasive growth	2	MMBC	accurate
58	hard	2.2	palpable mass	N0	negative	circumscribed	regular	hypoechoic	absent	enhanced	expansive growth	0	cPMBC	accurate
85	hard	2	palpable mass	N0	negative	non-circumscribed	irregular	hypoechoic	microcalcification	unchanged	invasive growth	0	MUMPC	accurate
45	hard	1.7	palpable mass	T2	positive	circumscribed	irregular	hypoechoic	absent	enhanced	expansive growth	0	MMBC	accurate
44	hard	2	palpable mass	N0	negative	non-circumscribed	irregular	hypoechoic	absent	enhanced	invasive growth	0	MMBC	accurate
49	hard	2.4	palpable mass	N0	negative	non-circumscribed	irregular	hypoechoic	microcalcification	unchanged	expansive growth	0	cPMBC	accurate
63	hard	3	palpable mass	N0	negative	circumscribed	irregular	hypoechoic	absent	enhanced	expansive growth	0	cPMBC	accurate
59	hard	1.8	palpable mass	N0	negative	circumscribed	irregular	hypoechoic	microcalcification	unchanged	expansive growth	0	MMBC	accurate
47	hard	3	palpable mass	N0	negative	non-circumscribed	irregular	hypoechoic	absent	decreased	invasive growth	2	cPMBC	accurate
43	hard	3.1	palpable mass	N0	negative	non-circumscribed	irregular	hypoechoic	microcalcification	unchanged	invasive growth	0	cPMBC	accurate
67	soft	4.2	palpable mass	N0	negative	circumscribed	regular	isoechoic	absent	enhanced	expansive growth	0	cPMBC	accurate
67	soft	3.5	palpable mass	N0	negative	circumscribed	irregular	hypoechoic	absent	enhanced	expansive growth	0	cPMBC	accurate
42	hard	4.4	palpable mass	N0	negative	circumscribed	regular	hypoechoic	absent	enhanced	invasive growth	2	cPMBC	accurate
47	hard	4.2	palpable mass	N1	positive	circumscribed	irregular	hypoechoic	absent	enhanced	expansive growth	0	cPMBC	accurate
43	hard	6.5	palpable mass	N2a	positive	non-circumscribed	irregular	isoechoic	microcalcification	unchanged	invasive growth	1	cPMBC	accurate
80	hard	6.1	palpable mass	T4a	positive	non-circumscribed	irregular	mixed-echoic	absent	enhanced	invasive growth	2	cPMBC	accurate
40	hard	2	palpable mass	N0	negative	non-circumscribed	irregular	hypoechoic	absent	decreased	invasive growth	1	MMBC	accurate
80	hard	4.2	palpable mass	T2	positive	non-circumscribed	irregular	mixed-echoic	absent	unchanged	invasive growth	0	cPMBC	accurate
48	hard	1.9	palpable mass	N2b	positive	non-circumscribed	irregular	hypoechoic	microcalcification	unchanged	invasive growth	1	MMBC	accurate
81	hard	2.2	palpable mass	N0	negative	non-circumscribed	irregular	hypoechoic	microcalcification	enhanced	invasive growth	0	MMBC	accurate
49	soft	2.8	palpable mass	T2	positive	non-circumscribed	irregular	hypoechoic	absent	enhanced	invasive growth	1	cPMBC	accurate
70	hard	2	palpable mass	N1	positive	non-circumscribed	irregular	hypoechoic	microcalcification	unchanged	invasive growth	0	MMBC	accurate
32	hard	1.1	palpable mass	N0	negative	circumscribed	regular	hypoechoic	absent	enhanced	expansive growth	0	cPMBC	false
30	hard	1.7	palpable mass	N0	negative	non-circumscribed	irregular	hypoechoic	microcalcification	decreased	invasive growth	0	MMBC	accurate
32	hard	0.6	asymptomatic	N0	negative	circumscribed	regular	hypoechoic	absent	enhanced	expansive growth	0	cPMBC	false
51	soft	2	palpable mass	N0	negative	circumscribed	regular	mixed-echoic	absent	unchanged	expansive growth	0	MMBC	accurate
42	hard	1.9	palpable mass	N0	negative	non-circumscribed	irregular	hypoechoic	microcalcification	unchanged	invasive growth	0	cPMBC	accurate
45	soft	1.2	palpable mass	N0	negative	circumscribed	regular	hypoechoic	absent	enhanced	expansive growth	0	cPMBC	false
55	hard	2.3	palpable mass	N1	positive	non-circumscribed	irregular	hypoechoic	microcalcification	decreased	invasive growth	0	MMBC	accurate
75	hard	1.9	palpable mass	T2	positive	non-circumscribed	irregular	hypoechoic	absent	enhanced	invasive growth	2	MMBC	accurate
51	hard	2.9	palpable mass	N1	positive	circumscribed	regular	hypoechoic	absent	enhanced	expansive growth	0	cPMBC	accurate
58	hard	2.1	palpable mass	N1	positive	non-circumscribed	irregular	hypoechoic	absent	unchanged	invasive growth	1	MMBC	accurate
51	hard	2.1	palpable mass	N3c	positive	non-circumscribed	irregular	hypoechoic	microcalcification	decreased	invasive growth	1	MMBC	accurate
46	hard	1.1	palpable mass	N0	negative	circumscribed	irregular	mixed-echoic	absent	enhanced	expansive growth	0	cPMBC	accurate
52	hard	1.7	palpable mass	N0	negative	non-circumscribed	irregular	hypoechoic	absent	unchanged	invasive growth	0	cPMBC	accurate
44	hard	3.4	palpable mass	N0	negative	non-circumscribed	irregular	hypoechoic	absent	unchanged	expansive growth	0	cPMBC	accurate
58	hard	2.1	palpable mass	N0	negative	non-circumscribed	irregular	hypoechoic	microcalcification	unchanged	invasive growth	0	cPMBC	accurate
44	hard	2	palpable mass	N1	positive	non-circumscribed	irregular	hypoechoic	microcalcification	unchanged	invasive growth	1	MUMPC	accurate
48	hard	2.5	palpable mass	N3a	positive	non-circumscribed	irregular	mixed-echoic	microcalcification	unchanged	invasive growth	0	MMBC	accurate
61	hard	2.3	palpable mass	N1	positive	non-circumscribed	irregular	hypoechoic	microcalcification	enhanced	invasive growth	2	MUMPC	accurate
38	hard	1.9	palpable mass	N0	negative	non-circumscribed	irregular	hypoechoic	absent	enhanced	expansive growth	0	cPMBC	accurate
74	hard	2.6	palpable mass	N0	negative	non-circumscribed	irregular	hypoechoic	absent	enhanced	invasive growth	0	cPMBC	accurate
54	hard	2.2	palpable mass	T2	positive	non-circumscribed	irregular	hypoechoic	absent	unchanged	invasive growth	1	MMBC	accurate
47	hard	2.2	palpable mass	T2	positive	non-circumscribed	irregular	hypoechoic	absent	enhanced	invasive growth	1	MMBC	accurate
46	hard	2.5	palpable mass	N0	negative	circumscribed	irregular	hypoechoic	absent	unchanged	expansive growth	0	MMBC	accurate
38	hard	2.5	palpable mass	N0	negative	non-circumscribed	irregular	mixed-echoic	microcalcification	enhanced	invasive growth	0	MUMPC	accurate
40	hard	2.1	palpable mass	N0	negative	non-circumscribed	irregular	hypoechoic	absent	enhanced	invasive growth	0	cPMBC	accurate
71	hard	2.2	palpable mass	N1	positive	non-circumscribed	irregular	mixed-echoic	absent	enhanced	invasive growth	1	MMBC	accurate
64	hard	2.2	palpable mass	N1	positive	non-circumscribed	irregular	hypoechoic	absent	unchanged	invasive growth	0	MUMPC	accurate
76	hard	2.8	palpable mass	N1	positive	non-circumscribed	irregular	hypoechoic	microcalcification	unchanged	invasive growth	1	MUMPC	accurate
60	hard	4.6	palpable mass	N0	negative	circumscribed	irregular	hypoechoic	absent	enhanced	invasive growth	1	cPMBC	accurate
50	hard	2.5	palpable mass	N0	negative	non-circumscribed	irregular	hypoechoic	microcalcification	enhanced	invasive growth	3	MMBC	accurate
46	hard	2.3	palpable mass	N3a	positive	non-circumscribed	irregular	hypoechoic	absent	enhanced	invasive growth	0	MMBC	accurate
34	hard	2.4	palpable mass	N1	positive	non-circumscribed	irregular	hypoechoic	absent	decreased	invasive growth	0	MMBC	accurate
32	hard	1.6	nipple discharge	N0	negative	non-circumscribed	regular	hypoechoic	absent	enhanced	invasive growth	1	cPMBC	accurate
53	hard	2.6	palpable mass	pN3a	positive	non-circumscribed	irregular	hypoechoic	microcalcification	unchanged	invasive growth	1	MMBC	accurate
89	hard	4.2	palpable mass	N0	negative	non-circumscribed	irregular	hypoechoic	microcalcification	decreased	invasive growth	1	cPMBC	accurate
49	hard	2.8	palpable mass	N0	negative	circumscribed	regular	mixed-echoic	absent	enhanced	expansive growth	3	MMBC	accurate
57	hard	2.7	palpable mass	N3a	positive	non-circumscribed	irregular	hypoechoic	microcalcification	unchanged	invasive growth	0	MMBC	accurate
34	hard	2.5	palpable mass	N1	positive	non-circumscribed	irregular	hypoechoic	microcalcification	unchanged	invasive growth	3	MMBC	accurate
58	hard	2.2	palpable mass	N0	negative	non-circumscribed	irregular	hypoechoic	absent	unchanged	invasive growth	1	MMBC	accurate
60	hard	3.3	palpable mass	N0	negative	circumscribed	irregular	mixed-echoic	absent	enhanced	invasive growth	3	MMBC	accurate
61	hard	5.2	palpable mass	N0	negative	non-circumscribed	irregular	hypoechoic	absent	enhanced	invasive growth	0	cPMBC	accurate
30	hard	2.2	nipple discharge	N0	negative	non-circumscribed	irregular	hypoechoic	microcalcification	enhanced	invasive growth	0	MMBC	accurate
80	hard	2.6	palpable mass	T2	positive	circumscribed	irregular	mixed-echoic	absent	enhanced	invasive growth	1	MMBC	accurate
49	hard	2.9	palpable mass	N3b	positive	non-circumscribed	irregular	hypoechoic	microcalcification	unchanged	invasive growth	3	MMBC	accurate
67	hard	3.1	palpable mass	N0	negative	non-circumscribed	irregular	mixed-echoic	absent	enhanced	invasive growth	2	MMBC	accurate
28	hard	4.4	palpable mass	N2a	positive	non-circumscribed	irregular	hypoechoic	microcalcification	unchanged	invasive growth	3	cPMBC	accurate
42	hard	3.3	palpable mass	N0	negative	non-circumscribed	irregular	hypoechoic	microcalcification	enhanced	invasive growth	1	MMBC	accurate
46	hard	3.2	palpable mass	N0	negative	non-circumscribed	irregular	hypoechoic	microcalcification	decreased	invasive growth	1	MMBC	accurate
53	hard	3.5	palpable mass	N0	negative	non-circumscribed	irregular	hypoechoic	microcalcification	decreased	invasive growth	3	cPMBC	accurate
49	hard	7.7	palpable mass	N3b	positive	non-circumscribed	irregular	mixed-echoic	absent	enhanced	invasive growth	1	cPMBC	accurate
72	soft	2.7	palpable mass	T2	positive	circumscribed	irregular	hypoechoic	absent	enhanced	expansive growth	0	cPMBC	accurate
44	soft	3.3	palpable mass	T2	positive	circumscribed	regular	hypoechoic	absent	enhanced	invasive growth	0	cPMBC	accurate
51	hard	6	palpable mass	T4c	positive	non-circumscribed	irregular	hypoechoic	absent	decreased	invasive growth	2	MUMPC	accurate
41	hard	1.5	palpable mass	T1c	positive	non-circumscribed	irregular	hypoechoic	absent	enhanced	invasive growth	0	MUMPC	accurate
59	soft	2.5	palpable mass	T2	positive	circumscribed	regular	hypoechoic	absent	enhanced	expansive growth	0	cPMBC	accurate
48	hard	4	palpable mass	N2a	positive	non-circumscribed	irregular	hypoechoic	microcalcification	decreased	invasive growth	2	MMBC	accurate
53	hard	4.2	palpable mass	N0	negative	non-circumscribed	irregular	hypoechoic	microcalcification	decreased	invasive growth	3	MMBC	accurate
55	hard	2	palpable mass	T2	positive	non-circumscribed	irregular	hypoechoic	absent	unchanged	invasive growth	1	MUMPC	accurate
70	hard	8	palpable mass	N0	negative	non-circumscribed	irregular	mixed-echoic	microcalcification	enhanced	expansive growth	0	MMBC	accurate
49	soft	1.5	palpable mass	N0	negative	circumscribed	regular	hypoechoic	coarse calcification	unchanged	expansive growth	0	MMBC	false
